# Supplementary material for: Promoting children’s health when a parent has a mental health problem: a mixed methods study of the experiences and views of health visitors and their co-workers
Source: BMC Health Serv Res. 2020 Mar 12;20:195. doi: 10.1186/s12913-020-5015-z (PMC7068942; doi:10.1186/s12913-020-5015-z)
Supplement: Supplementary file 2 — Additional file 2. [file 12913_2020_5015_MOESM2_ESM.xlsx]

## Sheet: workshop2
	Item No	Question	Score			Group	Theme	Statement	Scores	Total	Average	Top5
workshop2	1	2	1			S		12 Support groups for early intervention	544	13	3.25	x
workshop2	2	7	5			S		15 Better understanding of MH issues among wider HV team	3225	12	3	x
workshop2	3	12	5			S		25 PMH team specialist with no caseload	3432	12	3	x
workshop2	4	12	4			S		1 Joint working to bring together all specialities	5	5	1.25	x
workshop2	5	13	2			S		7 Improved awareness of the services available	5	5	1.25	x
workshop2	6	25	3			S		9 Listening to family rather than giving out information	4	4	1
workshop2	7	25	4			S		6 Timely and appropriate referrals to other services	3	3	0.75
workshop2	8	16	1			S		2 Sharing effective communication with GPs and other services	11	2	0.5
workshop2	9	15	3			S		13 SCPHNs have awareness of specific MH disorders and impacts	2	2	0.5
workshop2	10	15	2			S		16 Joint catch up meetings to support family and share information	1	1	0.25
workshop2	11	1	5			S		18 Seamless service interlinking with 3rd sector and volunteers	1	1	0.25
workshop2	12	12	4
workshop2	13	25	3
workshop2	14	15	2
workshop2	15	18	1
workshop2	16	2	1
workshop2	17	15	5
workshop2	18	9	4
workshop2	19	6	3
workshop2	20	25	2
		Check	60
	Row Labels	Sum of Score
	1	5
	2	2
	6	3
	7	5
	9	4
	12	13
	13	2
	15	12
	16	1
	18	1
	25	12
	Grand Total	60
	No. in Group =	4
	Top Five
	1	12	13
	2=	15	12
	2=	25	12
	4=	1	5
	4=	7	5
	8 Each service is aware of focus of others
	5 Better handovers from one service to another
	1 Joint working to bring together all specialities
	22 Promote infant mental health in universal service
	20 Use EPDS to decide which service to refer to
	27 Use CAPHNA, not FRAIT as more focused on a conversation
	24 If services don’t accept a referral provide a suggestion where to go
	3 Building up relationship and communication with client
	21 Offer baby massage as a universal preventive service
	2 Sharing effective communication with GPs and other services
	7 Improved awareness of the services available
	11 Offer whole HCW programme with enhanced services as needed
	15 Better understanding of MH issues among wider HV team
	4 GPs to share information with HVs about requests for support
	6 Timely and appropriate referrals to other services
	13 SCPHNs have awareness of specific MH disorders and impacts
	14 HVs must action concerns if child at risk of emotional harm
	17 Targeted school transition meetings
	25 PMH team specialist with no caseload

## Sheet: workshop3
Group	Item No	Question	Score			Group	Theme	Statement	Scores	Total	Average	Top5
workshop3	1	1	5			P		8 HVs have direct access to tangible, practical support	413352	18	1.5	x
workshop3	2	1	2			P		6 Maintaining a focus on on the child's well-being within the team	251351	17	1.41667	x
workshop3	3	1	3			P		5 Building a trusting relationship with the team	52441	16	1.33333	x
workshop3	4	1	2			P		1 Work with MDTs on signs of safety, set sustainable goals	5232	12	1	x
workshop3	5	2	2			P		12 HVs need training on understanding of health issues	354	12	1	x
workshop3	6	3	4			P		9 More services to work in a preventative way	2225	11	0.916667
workshop3	7	3	3			P		31 Mental Health workers being part of the HV team	11251	10	0.833333
workshop3	8	4	5			P		4 Effective communication with MDT and the family	54	9	0.75
workshop3	9	4	4			P		19 Early discussion and identification	441	9	0.75
workshop3	10	5	5			P		22 HVs in a unique position to assess the home environment	45	9	0.75
workshop3	11	5	2			P		11 HVs to raise awareness of role within MH & MDT	53	8	0.666667
workshop3	12	5	4			P		3 Understanding roles and pathways of MDT	43	7	0.583333
workshop3	13	5	4			P		13 Interprofessional training	24	6	0.5
workshop3	14	5	1			P		23 Increased HV contact if identifed risk and referral to MH	33	6	0.5
workshop3	15	6	2			P		7 Focussing on wishes and feelings of the child	5	5	0.416667
workshop3	16	6	5			P		14 Desgnated/Protected time to discuss whole family in MDT	4	4	0.333333
workshop3	17	6	1			P		25 Funding for resources to acces MH services	31	4	0.333333
workshop3	18	6	3			P		32 HVs to inform MDT of the level of maternity anxiety	4	4	0.333333
workshop3	19	6	5			P		15 Advocating for clients with mental health issues	3	3	0.25
workshop3	20	6	1			P		28 Impact of future generations - generational cycle of MH problems	3	3	0.25
workshop3	21	7	5			P		2 Involving wider extended family	2	2	0.166667
workshop3	22	8	4			P		18 Identifying young carers	2	2	0.166667
workshop3	23	8	1			P		20 Design of referral to mental health services	1	1	0.0833333
workshop3	24	8	3			P		29 Commitment/Continuity of MDT	1	1	0.0833333
workshop3	25	8	3			P		30 Communicate with fathers using positive language	1	1	0.0833333
workshop3	26	8	5
workshop3	27	8	2
workshop3	28	9	2
workshop3	29	9	2
workshop3	30	9	2
workshop3	31	9	5
workshop3	32	11	5
workshop3	33	11	3
workshop3	34	12	3
workshop3	35	12	5
workshop3	36	12	4
workshop3	37	13	2
workshop3	38	13	4
workshop3	39	14	4
workshop3	40	15	3
workshop3	41	18	2
workshop3	42	19	4
workshop3	43	19	4
workshop3	44	19	1
workshop3	45	20	1
workshop3	46	22	4
workshop3	47	22	5
workshop3	48	23	3
workshop3	49	23	3
workshop3	50	25	3
workshop3	51	25	1
workshop3	52	29	1
workshop3	53	28	3
workshop3	54	30	1
workshop3	55	31	1
workshop3	56	31	1
workshop3	57	31	2
workshop3	58	31	5
workshop3	59	31	1
workshop3	60	32	4
Row Labels	Sum of Score
1	12
2	2
3	7
4	9
5	16
6	17
7	5
8	18
9	11
11	8
12	12
13	6
14	4
15	3
18	2
19	9
20	1
22	9
23	6
25	4
28	3
29	1
30	1
31	10
32	4
Grand Total	180
No. in Group =	12
Top Five
1	8	18
2	6	17
3	5	16
4=	1	12
4=	12	12

## Sheet: workshop1
	Item No	Question	Score			wo	Theme	Statement	Scores	Total	Average	Top5
workshop1	1	20	1			C		3 Improve communication pathway	415551555151	43	2.95939	x
workshop1	2	19	2			C		13 Education for staff	132334432	25	1.72058	x
workshop1	3	3	4			C		16 Wider definition of risk inc;lude neuro developmental	5535	18	1.23882	x
workshop1	4	30	3			C		30 Discuss safety plans with family	5355	18	1.23882	x
workshop1	5	1	4			C		9 Appropriate referrals with clear roles and responsibilities	541	10	0.688231	x
workshop1	6	16	5			C		12 "Team around the HV"	144	9	0.619408
workshop1	7	13	1			C		17 HVs liaise more often	5211	9	0.619408
workshop1	8	13	3			C		5 Regular liaison with extended services	44	8	0.550585
workshop1	9	17	5			C		14 HVs liaise with MH to refer to other MH services	332	8	0.550585
workshop1	10	12	1			C		21 Supporting the whole family	43	7	0.481762
workshop1	11	13	2			C		25 Joint visits, learn about roles	34	7	0.481762
workshop1	12	25	3			C		1 HVs experts on attachment	42	6	0.412939
workshop1	13	4	2			C		8 Forums for services to meet for information sharing	42	6	0.412939
workshop1	14	14	3			C		15 Professionals meetings	42	6	0.412939
workshop1	15	15	4			C		23 Third sector befriending	5	5	0.344116
workshop1	16	17	2			C		18 One stop shop	31	4	0.275292
workshop1	17	3	1			C		26 Evaluating effectiveness of interventions	4	4	0.275292
workshop1	18	9	5			C		29 Positive and constructive language	4	4	0.275292
workshop1	19	18	3			C		6 More resources for family members who provide support	3	3	0.206469
workshop1	20	3	5			C		7 Record time spent and quality of support given	21	3	0.206469
workshop1	21	17	1			C		28 Undersanding about MH welbeing from a family perspective	3	3	0.206469
workshop1	22	13	3			C		2 Extra support if past history of MH issues	2	2	0.137646
workshop1	23	9	4			C		4 Parity of referal to MH services	2	2	0.137646
workshop1	24	18	1			C		19 Not sufficient recognition/support for attachment	2	2	0.137646
workshop1	25	3	5			C		22 Have smaller caseload for high need families	2	2	0.137646
workshop1	26	1	2			C		24 Use MH team as advisory	2	2	0.137646
workshop1	27	29	4			C		10 Parity of referral to support services	1	1	0.0688231
workshop1	28	30	5			C		20 Better GP liaison, appointments in timely fashion	1	1	0.0688231
workshop1	29	5	4
workshop1	30	6	3
workshop1	31	14	3
workshop1	32	9	1
workshop1	33	7	2
workshop1	34	3	5
workshop1	35	8	4
workshop1	36	30	5
workshop1	37	3	1
workshop1	38	15	2
workshop1	39	26	4
workshop1	40	3	5
workshop1	41	24	2
workshop1	42	13	3
workshop1	43	10	1
workshop1	44	13	4
workshop1	45	3	5
workshop1	46	23	5
workshop1	47	13	4
workshop1	48	3	5
workshop1	49	25	4
workshop1	50	16	5
workshop1	51	2	2
workshop1	52	5	4
workshop1	53	13	3
workshop1	54	30	5
workshop1	55	7	1
workshop1	56	3	1
workshop1	57	22	2
workshop1	58	21	4
workshop1	59	13	2
workshop1	60	21	3
workshop1	61	16	3
workshop1	62	12	4
workshop1	63	3	5
workshop1	64	3	1
workshop1	65	14	2
workshop1	66	12	4
workshop1	67	28	3
workshop1	68	16	5
workshop1	69	17	1
workshop1	70	8	2
			218
Row Labels	Sum of Score
1	6
2	2
3	43
4	2
5	8
6	3
7	3
8	6
9	10
10	1
12	9
13	25
14	8
15	6
16	18
17	9
18	4
19	2
20	1
21	7
22	2
23	5
24	2
25	7
26	4
28	3
29	4
30	18
Grand Total	218
No in Group =	14.5333
Top Five
1	3	43
2	13	25
3=	16	18
3=	30	18
5	9	10

## Sheet: workshop4
	Item No	Question	Score			Group	Theme	Statement	Scores	Total	Average	Top5
workshop4	1	30	1			W		8 Remain child focussed when supporting parents with MH issues	5555	20	2.85714	x
workshop4	2	28	2			W		5 Better training in psychological support to improve intervention	4552	16	2.28571	x
workshop4	3	27	3			W		1 Conversations about MH to be routine practice for HVs	533	11	1.57143	x
workshop4	4	27	3			W		22 Ensure the clients voice is heard when making assessments	44	8	1.14286	x
workshop4	5	25	1			W		20 Training in MHFA	34	7	1	x
workshop4	6	24	4			W		27 Support families to overcome barriers to accessing additional support	33	6	0.857143
workshop4	7	24	1			W		24 clear referral pathways	41	5	0.714286
workshop4	8	22	4			W		3 Develop/improve ability to recognise signs of impact on child	4	4	0.571429
workshop4	9	22	4			W		21 Time to build up open and honest therapeutic relationships with clients	4	4	0.571429
workshop4	10	21	4			W		2 Positive approach - work on strengths	3	3	0.428571
workshop4	11	20	3			W		7 Assess protective factors within the home	21	3	0.428571
workshop4	12	20	4			W		11 More MDT meetings outside statutory intervention meetings	12	3	0.428571
workshop4	13	17	1			W		15 HVs contribute to planning with perinatal MH team in pregnancy	3	3	0.428571
workshop4	14	15	3			W		4 Two way feedback between HVs and MDT	2	2	0.285714
workshop4	15	14	1			W		6 Routine screening for MH issues for Dads/significant others	2	2	0.285714
workshop4	16	13	2			W		13 Clarity about MDT roles and responsibilities	2	2	0.285714
workshop4	17	11	1			W		28 Flexibility within role to meet indivdual's needs	2	2	0.285714
workshop4	18	11	2			W		14 Induction to meet MDT team members & learn roles/responsibilities	1	1	0.142857
workshop4	19	8	5			W		17 Aim to build resilience and positive mental health	1	1	0.142857
workshop4	20	8	5			W		25 HVs refer directly to MH services	1	1	0.142857
workshop4	21	8	5			W		30 Reflective clinical supervision to support staff	1	1	0.142857
workshop4	22	6	2
workshop4	23	5	4
workshop4	24	5	5
workshop4	25	5	5
workshop4	26	5	2
workshop4	27	4	2
workshop4	28	3	4
workshop4	29	2	3
workshop4	30	1	5
workshop4	31	1	3
workshop4	32	1	3
workshop4	33	8	5
workshop4	34	7	2
workshop4	35	7	1
Row Labels	Sum of Score
1	11
2	3
3	4
4	2
5	16
6	2
7	3
8	20
11	3
13	2
14	1
15	3
17	1
20	7
21	4
22	8
24	5
25	1
27	6
28	2
30	1
Grand Total	105
No. in Group =	7
Top Five
1	8	20
2	5	16
3	1	11
4	22	8
5	20	7

## Sheet: Combined List with Themes
S	1 Services	12 Support groups for early intervention	544	13	3.25	x
S	1 Services	25 PMH team specialist with no caseload	4332	12	3	x
P	1 Services	8 HVs have direct access to tangible, practical support	543321	18	1.5	x
S	1 Services	1 Joint working to bring together all specialities	5	5	1.25	x
S	1 Services	7 Improved awareness of the services available	5	5	1.25	x
P	1 Services	9 More services to work in a preventative way	5222	11	0.916667
P	1 Services	31 Mental Health workers being part of the HV team	52111	10	0.833333
W	1 Services	15 HVs contribute to planning with perinatal MH team in pregnancy	3	3	0.428571
C	1 Services	23 Third sector befriending	5	5	0.344116
P	1 Services	25 Funding for resources to acces MH services	31	4	0.333333
W	1 Services	6 Routine screening for MH issues for Dads/significant others	2	2	0.285714
W	1 Services	13 Clarity about MDT roles and responsibilities	2	2	0.285714
C	1 Services	18 One stop shop	31	4	0.275292
C	1 Services	26 Evaluating effectiveness of interventions	4	4	0.275292
S	1 Services	18 Seamless service interlinking with 3rd sector and volunteers	1	1	0.25
C	1 Services	6 More resources for family members who provide support	3	3	0.206469
C	1 Services	7 Record time spent and quality of support given	21	3	0.206469
C	1 Services	2 Extra support if past history of MH issues	2	2	0.137646
C	1 Services	22 Have smaller caseload for high need families	2	2	0.137646
C	1 Services	24 Use MH team as advisory	2	2	0.137646
P	1 Services	29 Commitment/Continuity of MDT	1	1	0.0833333		15.3872
C	2 Communication	3 Improve communication pathway	555555541111	43	2.95939	x
W	2 Communication	1 Conversations about MH to be routine practice for HVs	533	11	1.57143	x
W	2 Communication	22 Ensure the clients voice is heard when making assessments	44	8	1.14286	x
S	2 Communication	9 Listening to family rather than giving out information	4	4	1
P	2 Communication	4 Effective communication with MDT and the family	54	9	0.75
P	2 Communication	19 Early discussion and identification	441	9	0.75
P	2 Communication	11 HVs to raise awareness of role within MH & MDT	53	8	0.666667
C	2 Communication	17 HVs liaise more often	5211	9	0.619408
W	2 Communication	21 Time to build up open and honest therapeutic relationships with clients	4	4	0.571429
C	2 Communication	5 Regular liaison with extended services	44	8	0.550585
C	2 Communication	14 HVs liaise with MH to refer to other MH services	332	8	0.550585
S	2 Communication	2 Sharing effective communication with GPs and other services	11	2	0.5
W	2 Communication	11 More MDT meetings outside statutory intervention meetings	21	3	0.428571
C	2 Communication	8 Forums for services to meet for information sharing	42	6	0.412939
C	2 Communication	15 Professionals meetings	42	6	0.412939
P	2 Communication	14 Designated/Protected time to discuss whole family in MDT	4	4	0.333333
P	2 Communication	32 HVs to inform MDT of the level of maternity anxiety	4	4	0.333333
W	2 Communication	4 Two way feedback between HVs and MDT	2	2	0.285714
S	2 Communication	16 Joint catch up meetings to support family and share information	1	1	0.25
P	2 Communication	15 Advocating for clients with mental health issues	3	3	0.25
W	2 Communication	14 Induction to meet MDT team members & learn roles/responsibilities	1	1	0.142857		14.482
S	3 Education	15 Better understanding of MH issues among wider HV team	5322	12	3	x
W	3 Education	5 Better training in psychological support to improve intervention	5542	16	2.28571	x
C	3 Education	13 Education for staff	443333221	25	1.72058	x
P	3 Education	12 HVs need training on understanding of health issues	543	12	1	x
W	3 Education	20 Training in MHFA	43	7	1	x
S	3 Education	13 SCPHNs have awareness of specific MH disorders and impacts	2	2	0.5
P	3 Education	13 Interprofessional training	42	6	0.5
P	3 Education	23 Increased HV contact if identified risk and referral to MH	33	6	0.5
C	3 Education	25 Joint visits, learn about roles	43	7	0.481762
W	3 Education	30 Reflective clinical supervision to support staff	1	1	0.142857		11.1309
P	4 Strengths	5 Building a trusting relationship with the team	54421	16	1.33333	x
C	4 Strengths	30 Discuss safety plans with family	5553	18	1.23882	x
P	4 Strengths	1 Work with MDTs on signs of safety, set sustainable goals	5322	12	1	x
W	4 Strengths	27 Support families to overcome barriers to accessing additional support	33	6	0.857143
C	4 Strengths	12 "Team around the HV"	441	9	0.619408
C	4 Strengths	21 Supporting the whole family	43	7	0.481762
W	4 Strengths	2 Positive approach - work on strengths	3	3	0.428571
W	4 Strengths	7 Assess protective factors within the home	21	3	0.428571
W	4 Strengths	28 Flexibility within role to meet individual's needs	2	2	0.285714
C	4 Strengths	29 Positive and constructive language	4	4	0.275292
C	4 Strengths	28 Understanding about MH wellbeing from a family perspective	3	3	0.206469
P	4 Strengths	2 Involving wider extended family	2	2	0.166667
W	4 Strengths	17 Aim to build resilience and positive mental health	1	1	0.142857
P	4 Strengths	30 Communicate with fathers using positive language	1	1	0.0833333		7.54794
W	5 Child Focus	8 Remain child focussed when supporting parents with MH issues	5555	20	2.85714	x
P	5 Child Focus	6 Maintaining a focus on on the child's well-being within the team	553211	17	1.41667	x
C	5 Child Focus	16 Wider definition of risk inc;lude neuro developmental	5553	18	1.23882	x
P	5 Child Focus	22 HVs in a unique position to assess the home environment	54	9	0.75
W	5 Child Focus	3 Develop/improve ability to recognise signs of impact on child	4	4	0.571429
P	5 Child Focus	7 Focussing on wishes and feelings of the child	5	5	0.416667
C	5 Child Focus	1 HVs experts on attachment	42	6	0.412939
P	5 Child Focus	28 Impact of future generations - generational cycle of MH problems	3	3	0.25
P	5 Child Focus	18 Identifying young carers	2	2	0.166667
C	5 Child Focus	19 Not sufficient recognition/support for attachment	2	2	0.137646		8.21797
S	6 Referrals	6 Timely and appropriate referrals to other services	3	3	0.75
W	6 Referrals	24 clear referral pathways	41	5	0.714286
C	6 Referrals	9 Appropriate referrals with clear roles and responsibilities	541	10	0.688231	x
P	6 Referrals	3 Understanding roles and pathways of MDT	43	7	0.583333
W	6 Referrals	25 HVs refer directly to MH services	1	1	0.142857
C	6 Referrals	4 Parity of referal to MH services	2	2	0.137646
P	6 Referrals	20 Design of referral to mental health services	1	1	0.0833333
C	6 Referrals	10 Parity of referral to support services	1	1	0.0688231
C	6 Referrals	20 Better GP liaison, appointments in timely fashion	1	1	0.0688231		3.23733
					60.0034		60.0034	0

## Sheet: Sheet1
Theme	Top5 1	Top5 2	Number 1	Number 2	Average 1	Average 2	Final Rank
1 Services	5	5.5	21	5.5	0.732857	4	15
3 Education	5	5.5	10	2.5	1.113	6	14
2 Communication	3	3	21	5.5	0.689524	3	11.5
5 Child Focus	3	3	10	2.5	0.822	5	10.5
4 Strengths	3	3	14	4	0.539286	2	9
6 Referrals	1	1	9	1	0.36	1	3
